# Supplementary material for: The Role of Nitric Oxide in HSV-1 Infection: The Use of an Inducible Nitric Synthase Inhibitor Aminoguanidine to Treat Neuroinflammation
Source: Microorganisms. 2025 Sep 23;13(10):2222. doi: 10.3390/microorganisms13102222 (PMC12566453; doi:10.3390/microorganisms13102222)
Supplement: Supplementary file 1 [file microorganisms-13-02222-s001.zip]

Archive with 1 entries (1 files):
- microorganisms-3824682-supplementary.pdf
